# Supplementary material for: Human cytomegalovirus RNA2.7 inhibits ferroptosis by upregulating ferritin and GSH via promoting ZNF395 degradation
Source: PLoS Pathog. 2024 Dec 26;20(12):e1012815. doi: 10.1371/journal.ppat.1012815 (PMC11709246; doi:10.1371/journal.ppat.1012815)
Supplement: S1 Table — (XLSX) [file ppat.1012815.s001.xlsx]

## Sheet: Sheet1
Gene ID	RRA Score	Gene Name
PAN3	0.001292	poly(A) specific ribonuclease subunit PAN3
ZZZ3	0.003876	zinc finger ZZ-type containing 3
ADD2	0.0064599	adducin 2
TSEN54	0.0090439	tRNA splicing endonuclease subunit 54
TOX	0.011628	thymocyte selection associated high mobility group box
ZMYND19	0.014212	zinc finger MYND-type containing 19
PLA2G4C	0.016796	phospholipase A2 group IVC
RGS9	0.01938	regulator of G protein signaling 9
SEL1L2	0.021964	SEL1L2 adaptor subunit of SYVN1 ubiquitin ligase
CREBZF	0.024037	CREB/ATF bZIP transcription factor
NAMPT	0.024548	nicotinamide phosphoribosyl transferase
GPX3	0.033592	glutathione peroxidase 3
KLK9	0.033592	kallikrein related peptidase 9
MID1IP1	0.03876	MID1 interacting protein 1
CACNA2D2	0.042636	calcium voltage-gated channel auxiliary subunit alpha2delta 2
SCNM1	0.04522	sodium channel modifier 1
WDR7	0.049959	WD repeat domain 7
METTL24	0.049959	methyltransferase like 24
SLC6A20	0.053527	solute carrier family 6 member 20
LRRC15	0.058548	leucine rich repeat containing 15
CUEDC2	0.063307	CUE domain containing 2
ELAC1	0.069767	elaC ribonuclease Z 1
LSM7	0.069767	LSM7 homolog, U6 small nuclear RNA and mRNA degradation associated
PRRG4	0.074935	proline rich and Gla domain 4
SCIN	0.075022	scinderin
CCDC146	0.080103	coiled-coil domain containing 146
MAP3K2	0.080103	mitogen-activated protein kinase kinase kinase 2
METTL21B	0.084505	EEF1A lysine methyltransferase 3
NFATC1	0.086563	nuclear factor of activated T cells 1
EFCAB1	0.086563	calaxin
RGS7BP	0.086563	regulator of G protein signaling 7 binding protein
ZDHHC16	0.091731	zinc finger DHHC-type palmitoyltransferase 16
TRAPPC11	0.094315	trafficking protein particle complex subunit 11
MPHOSPH6	0.096899	M-phase phosphoprotein 6
NR1I3	0.096951	nuclear receptor subfamily 1 group I member 3
CATSPER2	0.099483	cation channel sperm associated 2
XPOT	0.10207	exportin for tRNA
AP2A1	0.10314	adaptor related protein complex 2 subunit alpha 1
ZEB1	0.10465	zinc finger E-box binding homeobox 1
OR10P1	0.10685	olfactory receptor family 10 subfamily P member 1
GORAB	0.10802	golgin, RAB6 interacting
DNAJC3	0.10982	DnaJ heat shock protein family (Hsp40) member C3
YBX3	0.1124	Y-box binding protein 3
CFC1	0.1129	cryptic, EGF-CFC family member 1
MOAP1	0.11499	modulator of apoptosis 1
RIPK2	0.11776	receptor interacting serine/threonine kinase 2
C19orf60	0.12274	required for excision 1-B domain containing
INO80E	0.12274	INO80 complex subunit E
KLRK1	0.12274	killer cell lectin like receptor K1
VASN	0.13049	vasorin
TTC19	0.13049	tetratricopeptide repeat domain 19
SSX5	0.13049	SSX family member 5
CALD1	0.13566	caldesmon 1
SPSB4	0.13824	splA/ryanodine receptor domain and SOCS box containing 4
DLL4	0.14212	delta like canonical Notch ligand 4
BLOC1S6	0.14858	biogenesis of lysosomal organelles complex 1 subunit 6
C9orf171	0.14858	cilia and flagella associated protein 77
FAM47E	0.16021	family with sequence similarity 47 member E
ARPC4-TTLL3	0.16408	ARPC4-TTLL3 readthrough
SPICE1	0.16667	spindle and centriole associated protein 1
SOCS7	0.17183	suppressor of cytokine signaling 7
AMZ1	0.17183	archaelysin family metallopeptidase 1
CCDC129	0.17959	ITPR interacting domain containing 1
CAMKK1	0.17959	calcium/calmodulin dependent protein kinase kinase 1
ERI1	0.18734	exoribonuclease 1
IL5RA	0.18734	interleukin 5 receptor subunit alpha
TBC1D2B	0.18734	TBC1 domain family member 2B
CACNB1	0.19638	calcium voltage-gated channel auxiliary subunit beta 1
LRRC16B	0.19638	capping protein regulator and myosin 1 linker 3
MPC1L	0.19638	mitochondrial pyruvate carrier 1 like
ASB5	0.19638	ankyrin repeat and SOCS box containing 5
SYNRG	0.20297	synergin gamma
UQCC	0.20413	ubiquinol-cytochrome c reductase complex assembly factor 1
GRK6	0.20801	G protein-coupled receptor kinase 6
HTR1E	0.21189	5-hydroxytryptamine receptor 1E
C3orf84	0.21189	chromosome 3 open reading frame 84
DEFB124	0.21754	defensin beta 124
OSER1	0.22351	oxidative stress responsive serine rich 1
TALDO1	0.22351	transaldolase 1
ZNF117	0.23514	zinc finger protein 117
ZGPAT	0.23514	zinc finger CCCH-type and G-patch domain containing
TOMM70A	0.24677	translocase of outer mitochondrial membrane 70
EMC9	0.25452	ER membrane protein complex subunit 9
GDF7	0.25969	growth differentiation factor 7
FAM131C	0.26404	family with sequence similarity 131 member C
HLA-DPB1	0.26486	major histocompatibility complex, class II, DP beta 1
COMP	0.26486	cartilage oligomeric matrix protein
BTN3A3	0.2739	butyrophilin subfamily 3 member A3
CYP8B1	0.2739	cytochrome P450 family 8 subfamily B member 1
DNAJB8	0.2739	DnaJ heat shock protein family (Hsp40) member B8
GLYCTK	0.28424	glycerate kinase
AHRR	0.28424	aryl hydrocarbon receptor repressor
KRT83	0.29457	keratin 83
TRAFD1	0.29457	TRAF-type zinc finger domain containing 1
ZNF704	0.29475	zinc finger protein 704
LOC100289187	0.29845	transmembrane protein 225B
KDM5C	0.31137	lysine demethylase 5C
TRMT61A	0.31137	tRNA methyltransferase 61A
LYVE1	0.31137	lymphatic vessel endothelial hyaluronan receptor 1
DNAJA3	0.31137	DnaJ heat shock protein family (Hsp40) member A3
LUZP2	0.31137	leucine zipper protein 2
TMEM86B	0.31414	transmembrane protein 86B
S100G	0.32687	S100 calcium binding protein G
FBXL6	0.32687	F-box and leucine rich repeat protein 6
TSPAN33	0.33333	tetraspanin 33
C19orf44	0.33333	chromosome 19 open reading frame 44
BHMT	0.3385	betaine--homocysteine S-methyltransferase
FAM118B	0.34367	family with sequence similarity 118 member B
SYNE2	0.34755	spectrin repeat containing nuclear envelope protein 2
GPATCH4	0.35013	G-patch domain containing 4 (gene/pseudogene)
ZNF778	0.35401	zinc finger protein 778
SLC25A21	0.35401	solute carrier family 25 member 21
PUF60	0.35788	poly(U) binding splicing factor 60
ITLN2	0.36563	intelectin 2
SLC35D1	0.36563	solute carrier family 35 member D1
CCBL1	0.3708	kynurenine aminotransferase 1
GTSE1	0.37339	G2 and S-phase expressed 1
IFT27	0.37726	intraflagellar transport 27
VANGL1	0.38243	VANGL planar cell polarity protein 1
TTC28	0.3863	tetratricopeptide repeat domain 28
PPAN	0.38889	peter pan homolog
FEM1C	0.39707	fem-1 homolog C
PLD1	0.39707	phospholipase D1
DNAH12	0.39922	dynein axonemal heavy chain 12
NFIA	0.39922	nuclear factor I A
FTO	0.40956	FTO alpha-ketoglutarate dependent dioxygenase
OR10G9	0.41214	olfactory receptor family 10 subfamily G member 9
MROH2B	0.41602	maestro heat like repeat family member 2B
MED14	0.41602	mediator complex subunit 14
PLAU	0.4199	plasminogen activator, urokinase
hsa-mir-378j	0.42248	microRNA 378j
CCDC28A	0.42287	coiled-coil domain containing 28A
FANCC	0.42287	FA complementation group C
RMI2	0.42506	RecQ mediated genome instability 2
C12orf54	0.42765	chromosome 12 open reading frame 54
NPTX2	0.43264	neuronal pentraxin 2
MAP1LC3A	0.43282	microtubule associated protein 1 light chain 3 alpha
ZNF728	0.4354	zinc finger protein 728
KLF15	0.43798	KLF transcription factor 15
NGF	0.44186	nerve growth factor
USP24	0.44574	ubiquitin specific peptidase 24
MRPL4	0.44832	mitochondrial ribosomal protein L4
SMIM4	0.4509	ubiquinol-cytochrome c reductase complex assembly factor 5
OXT	0.45607	oxytocin/neurophysin I prepropeptide
RLN3	0.45866	relaxin 3
TPGS1	0.46253	tubulin polyglutamylase complex subunit 1
DCAF4L2	0.46899	DDB1 and CUL4 associated factor 4 like 2
CABP7	0.47674	calcium binding protein 7
DNAJB5	0.47674	DnaJ heat shock protein family (Hsp40) member B5
CWC25	0.47674	CWC25 spliceosome associated protein homolog
NMB	0.47674	neuromedin B
AZU1	0.47674	azurocidin 1
NDUFS4	0.48768	NADH:ubiquinone oxidoreductase subunit S4
MRPS12	0.48768	mitochondrial ribosomal protein S12
CLEC2A	0.49354	C-type lectin domain family 2 member A
CYP1A1	0.49354	cytochrome P450 family 1 subfamily A member 1
TLN2	0.49354	talin 2
PLEKHA7	0.49354	pleckstrin homology domain containing A7
CXorf57	0.49354	RPA1 related single stranded DNA binding protein, X-linked
CHURC1	0.49354	churchill domain containing 1
PGLYRP4	0.49354	peptidoglycan recognition protein 4
ARHGAP27	0.51163	Rho GTPase activating protein 27
DDHD2	0.51163	DDHD domain containing 2
PABPC1L	0.51163	poly(A) binding protein cytoplasmic 1 like
RPP25	0.52326	ribonuclease P and MRP subunit p25
SMIM21	0.52579	small integral membrane protein 21
THOC6	0.52579	THO complex subunit 6
GTF2F1	0.52842	general transcription factor IIF subunit 1
UBQLN3	0.53101	ubiquilin 3
MRPS9	0.53618	mitochondrial ribosomal protein S9
ACTRT3	0.53876	actin related protein T3
hsa-mir-6886	0.54393	microRNA 6886
KIF3C	0.54393	kinesin family member 3C
WDR59	0.55168	WD repeat domain 59
CNKSR2	0.55426	connector enhancer of kinase suppressor of Ras 2
OR2T3	0.55943	olfactory receptor family 2 subfamily T member 3
PIK3IP1	0.56202	phosphoinositide-3-kinase interacting protein 1
PGM5	0.56242	phosphoglucomutase 5
C1orf105	0.5646	chromosome 1 open reading frame 105
ZW10	0.5814	zw10 kinetochore protein
NF1	0.5814	neurofibromin 1
SYNGR2	0.5814	synaptogyrin 2
B3GAT2	0.5814	beta-1,3-glucuronyltransferase 2
ZSCAN9	0.5814	zinc finger and SCAN domain containing 9
OR8G1	0.5814	olfactory receptor family 8 subfamily G member 1
FAM174A	0.5814	family with sequence similarity 174 member A
PLEKHA2	0.5814	pleckstrin homology domain containing A2
ORC1	0.5814	origin recognition complex subunit 1
VAV2	0.60465	vav guanine nucleotide exchange factor 2
OR1N2	0.60465	olfactory receptor family 1 subfamily N member 2
KLF13	0.60465	KLF transcription factor 13
GPR37L1	0.60465	G protein-coupled receptor 37 like 1
NBAS	0.60465	NBAS subunit of NRZ tethering complex
PRAP1	0.60465	proline rich acidic protein 1
ZNF221	0.6122	zinc finger protein 221
PANX3	0.61886	pannexin 3
SMPDL3B	0.62661	sphingomyelin phosphodiesterase acid like 3B
CREB3L1	0.6292	cAMP responsive element binding protein 3 like 1
POLR3C	0.63907	RNA polymerase III subunit C
OBSL1	0.64212	obscurin like cytoskeletal adaptor 1
NDUFB7	0.6447	NADH:ubiquinone oxidoreductase subunit B7
PRSS48	0.64832	serine protease 48
SGSM3	0.65633	small G protein signaling modulator 3
ST8SIA5	0.65633	ST8 alpha-N-acetyl-neuraminide alpha-2,8-sialyltransferase 5
SELPLG	0.65633	selectin P ligand
ABCD2	0.65633	ATP binding cassette subfamily D member 2
FEV	0.65633	FEV transcription factor, ETS family member
RHOXF1	0.65633	Rhox homeobox family member 1
RCBTB1	0.66796	RCC1 and BTB domain containing protein 1
OR10Q1	0.67313	olfactory receptor family 10 subfamily Q member 1
SELP	0.67571	selectin P
GKN1	0.67829	gastrokine 1
PALLD	0.68605	palladin, cytoskeletal associated protein
CDH20	0.69767	cadherin 20
ATP13A5	0.69767	ATPase 13A5
SLK	0.69767	STE20 like kinase
NLRP5	0.70413	NLR family pyrin domain containing 5
OR7C2	0.70672	olfactory receptor family 7 subfamily C member 2
BRIP1	0.71113	BRCA1 interacting helicase 1
HNF1B	0.71189	HNF1 homeobox B
PRKRA	0.71447	protein activator of interferon induced protein kinase EIF2AK2
FAM57A	0.71964	TLC domain containing 3A
SLC39A12	0.72222	solute carrier family 39 member 12
GPR150	0.72481	G protein-coupled receptor 150
PEX16	0.74677	peroxisomal biogenesis factor 16
FLRT2	0.74677	fibronectin leucine rich transmembrane protein 2
C4orf26	0.75065	odontogenesis associated phosphoprotein
SFTPC	0.75323	surfactant protein C
TLE1	0.75514	TLE family member 1, transcriptional corepressor
CBS	0.7584	cystathionine beta-synthase
EIF3K	0.76098	eukaryotic translation initiation factor 3 subunit K
C10orf55	0.76149	chromosome 10 putative open reading frame 55
ZFHX3	0.76357	zinc finger homeobox 3
KRT79	0.76873	keratin 79
GALNT14	0.77132	polypeptide N-acetyl galactosaminyl transferase 14
P4HB	0.7739	prolyl 4-hydroxylase subunit beta
SERPINE1	0.77649	serpin family E member 1
RBM11	0.78682	RNA binding motif protein 11
KIF1C	0.79199	kinesin family member 1C
WDR62	0.792	WD repeat domain 62
CD36	0.79457	CD36 molecule
CSNK1G1	0.79716	casein kinase 1 gamma 1
SATB2	0.80233	SATB homeobox 2
KANSL2	0.80491	KAT8 regulatory NSL complex subunit 2
ERICH1	0.81266	glutamate rich 1
SPPL3	0.81525	signal peptide peptidase like 3
NOD1	0.82041	nucleotide binding oligomerization domain containing 1
SSX4	0.823	SSX family member 4
PDIA2	0.82817	protein disulfide isomerase family A member 2
FAM193B	0.83333	family with sequence similarity 193 member B
HOXC9	0.83979	homeobox C9
TMEM116	0.83979	transmembrane protein 116
NAT8L	0.85013	N-acetyltransferase 8 like
MASP2	0.85276	MBL associated serine protease 2
CEBPA	0.85401	CCAAT enhancer binding protein alpha
FRYL	0.85659	FRY like transcription coactivator
LRRC28	0.86176	leucine rich repeat containing 28
GNGT1	0.86176	G protein subunit gamma transducin 1
CEBPB	0.86442	CCAAT enhancer binding protein beta
CCR10	0.86693	C-C motif chemokine receptor 10
KLK6	0.8682	kallikrein related peptidase 6
PFAS	0.87006	phosphoribosylformylglycinamidine synthase
FNBP1	0.87209	formin binding protein 1
PIGL	0.87984	phosphatidylinositol glycan anchor biosynthesis class L
TIGD6	0.88243	tigger transposable element derived 6
EEFSEC	0.8863	eukaryotic elongation factor, selenocysteine-tRNA specific
ADAM7	0.89018	ADAM metallopeptidase domain 7
CYTH4	0.89276	cytohesin 4
DGCR14	0.89535	ess-2 splicing factor homolog
SFXN4	0.8998	sideroflexin 4
FBXO45	0.90052	F-box protein 45
EYA2	0.9031	EYA transcriptional coactivator and phosphatase 2
PHOX2A	0.9086	paired like homeobox 2A
MECR	0.91085	mitochondrial trans-2-enoyl-CoA reductase
RRAGA	0.91549	Ras related GTP binding A
MUC20	0.91602	mucin 20, cell surface associated
CPSF2	0.9199	cleavage and polyadenylation specific factor 2
C15orf59	0.92568	inhibitory synaptic factor 1
GPRC5D	0.92765	G protein-coupled receptor class C group 5 member D
RBFOX3	0.93152	RNA binding fox-1 homolog 3
GDPD4	0.93798	glycerophosphodiester phosphodiesterase domain containing 4
ARF6	0.93798	ADP ribosylation factor 6
SLC9A8	0.94037	solute carrier family 9 member A8
TCF23	0.94186	transcription factor 23
RBMS3	0.94444	RNA binding motif single stranded interacting protein 3
FAM174B	0.94961	family with sequence similarity 174 member B
SLC17A7	0.9522	solute carrier family 17 member 7
COL4A5	0.95995	collagen type IV alpha 5 chain
ZBTB18	0.96253	zinc finger and BTB domain containing 18
GADD45B	0.96512	growth arrest and DNA damage inducible beta
PCDHB8	0.96958	protocadherin beta 8
GTPBP5	0.97287	mitochondrial ribosome associated GTPase 2
SLC10A3	0.97545	solute carrier family 10 member 3
CBLL1	0.97804	Cbl proto-oncogene like 1
hsa-mir-573	0.98062	microRNA 573
KRT23	0.9832	keratin 23
CSNK1D	0.98462	casein kinase 1 delta
KCNJ11	0.98837	potassium inwardly rectifying channel subfamily J member 11
NUDCD1	0.99096	NudC domain containing 1
ING3	0.99354	inhibitor of growth family member 3
ZNF395	0.99612	zinc finger protein 395
CDC42BPG	0.99871	CDC42 binding protein kinase gamma
S1 Table. Candidate genes by Genome-wide CRISPR Screen
