# Supplementary material for: Human cytomegalovirus RNA2.7 inhibits ferroptosis by upregulating ferritin and GSH via promoting ZNF395 degradation
Source: PLoS Pathog. 2024 Dec 26;20(12):e1012815. doi: 10.1371/journal.ppat.1012815 (PMC11709246; doi:10.1371/journal.ppat.1012815)
Supplement: S2 Table — (XLSX) [file ppat.1012815.s002.xlsx]

## Sheet: Sheet1
Gene Name	Sequence (5’-3’)	Length of products
FTH1	Forward: TGAAGCTGCAGAACCAACGAGG	127bp
	Reverse: GCACACTCCATTGCATTCAGCC
SLC7A11	Forward: TCCTGCTTTGGCTCCATGAACG	132bp
	Reverse: AGAGGAGTGTGCTTGCGGACAT
ZNF395	Forward: CCTTTCCTGCTGGACGAACCAG	118bp
	Reverse: ATGGAGGGCTTTGACGTGTCGT
UL83	Forward: TGGAAGAGGACCTGACGATGAC	78bp
	Reverse: CACAACACCGTAAAGCCGTTGC
GAPDH	Forward: TGGTGAAGACGCCAGTGGA	137bp
	Reverse: GCACCGTCAAGGCTGAGAAC
RNA2.7∆FA	Forward: TCTTGAAGACAATATTCTCGCCTC	2480bp
	Reverse: GCGCATTTTCCATACAGAGGCGAG
S2 Table. Oligonucleotides used for amplification.
