# Supplementary material for: Human cytomegalovirus RNA2.7 inhibits ferroptosis by upregulating ferritin and GSH via promoting ZNF395 degradation
Source: PLoS Pathog. 2024 Dec 26;20(12):e1012815. doi: 10.1371/journal.ppat.1012815 (PMC11709246; doi:10.1371/journal.ppat.1012815)
Supplement: S3 Table — (XLSX) [file ppat.1012815.s003.xlsx]

## Sheet: Sheet1
Gene Name	Sequence (5’-3’)	Length of products
RNA2.71-2512*	Forward: CCCAAGCTTAGATCGCTGCTGCTCCGGCGTTCTCCAG	2530bp
	Reverse: CCGCTCGAGGCATGCAAACTTCTCATTTATTGTGTCTA
RNA2.71-896	Forward: CCCAAGCTTAGATCGCTGCTGCTCCGGCGTTCTCCAG	914 bp
	Reverse: CCGCTCGAGGGCTGCTGACCGACGCGTCAGGA
RNA2.7805-1654	Forward: CCCAAGCTTACCGCGATCTCCGTATAGGTAGAT	868 bp
	Reverse: CCGCTCGAGATGACTCCTTCGTGTCCAGGGAGT
RNA2.71579-2512	Forward: CCCAAGCTTACAACATCATCATCGGAGACCATC	952 bp
	Reverse: CCGCTCGAGGCATGCAAACTTCTCATTTATTGTGTCTA
RNA2.71579-1951	Forward: CCGCTCGAGACAACATCATCATCGGAGA	391 bp
	Reverse: CCCAAGCTTCTAGGTGTACTTTGATGCT
RNA2.71909-2260	Forward: CCGCTCGAGCACATCAACACAGCGA	370 bp
	Reverse: CCCAAGCTTTGTGGATCCTAAGAGGT
RNA2.72228-2512	Forward: CCGCTCGAGGAGATTCGCACTTGAA	284 bp
	Reverse: CCCAAGCTTGCATGCAAACTTCTCA
RNA2.71909-2041	Forward: CCGCTCGAGCACATCAACACAGCGA	151 bp
	Reverse: CCCAAGCTTATATCCGAGTATCTGT
RNA2.72009-2150	Forward: CCGCTCGAGACCGTCCTTACGAGAA	160 bp
	Reverse: CCCAAGCTTCGAGGGACATCACGAT
RNA2.72116-2260	Forward: CCGCTCGAGGACTTCATCGCAACGA	163 bp
	Reverse: CCCAAGCTTTGTGGATCCTAAGAGGT
RNA2.72228-2323	Forward: CCGCTCGAGGAGATTCGCACTTGAAACCTCT	114 bp
	Reverse: CCCAAGCTTACCGAGGTTTGGGAGAAAAG
RNA2.72304-2403	Forward: CCGCTCGAGGCTTTTCTCCCAAACCTCGG	118 bp
	Reverse: CCCAAGCTTGAATAATCCGTGCGACCGAG
RNA2.72385-2512	Forward: CCGCTCGAGCTCGGTCGCACGGATTATT	146 bp
	Reverse: CCCAAGCTTGCATGCAAACTTCTCATTTATTG
RNA2.72116-2217	Forward: CCGCTCGAGGACTTCATCGCAACGA	120 bp
	Reverse: CCCAAGCTTGAGAATATTGTCTTCAAGAA
RNA2.72218-2270	Forward: CCGCTCGAGTGAGAACTTTGAGATTCGCA	71bp
	Reverse: CCCAAGCTTTTGTTGTTTTTGTGGATCCT
RNA2.72271-2323	Forward: CCCAAGCTTCCTCTGTATGGAAAATGCGC	71bp
	Reverse: CCCAAGCTTACCGAGGTTTGGGAGAAAAG
HA-ZNF395	Forward:CCGCTCGAGtacccatacgacgtcccagactacgctATGGCGAGTGTCCTGTCCCG	1587bp
	Reverse: CCCAAGCTTTCAGTCCAGAAAGCGCTGGCA
Sh-RNA2.7	Forward:CCGGTCCGTATAGGTAGATGAAATTACTCGAGTAATTTCATCTACCTATACGGTTTTTG	60bp
	Reverse:AATTCAAAAACCGTATAGGTAGATGAAATTACTCGAGTAATTTCATCTACCTATACGGA
RNA2.7FA seq	Forward: CAGCCATCGAGGAACGGATA	312 bp
	Reverse: GGAGAACGGCGGTGACTTAG
RNA2.7FA seq	Forward: CAGCCATCGAGGAACGGATA	312 bp
	Reverse: GGAGAACGGCGGTGACTTAG
Table S3. Oligonucleotides used for vector clone
The underlined labeled sequences represent the restriction sites and lower-case italic sequences represent tag sequences.
*: PCR products were constructed into both pcDNA3.1(-) and pLJM1 vectors.
