# Supplementary material for: Human cytomegalovirus RNA2.7 inhibits ferroptosis by upregulating ferritin and GSH via promoting ZNF395 degradation
Source: PLoS Pathog. 2024 Dec 26;20(12):e1012815. doi: 10.1371/journal.ppat.1012815 (PMC11709246; doi:10.1371/journal.ppat.1012815)
Supplement: S4 Table — (XLSX) [file ppat.1012815.s004.xlsx]

## Sheet: Sheet1
Chemicals	Target	Concn	Processing time (hours)
Erastin	SLC7A11, TFR1	5μM/10μM	6/24/72/120
RSL3	GPX4	10μM	24
ML162	GPX4	10μM	24
z-VAD	Pan-caspase	10μM	72/96/120
Fer-1	ROS	5mM	72/96/120
Necrostatin	RIP1-kinase	10μM	72/96/120
Sulfasalazine	SLC7A11	5μM	24
MG-132	Proteosome	100nM	6/8/24/72/120
Carfilzomib	Proteosome	10nM	8
Bafilomycin A1	Lysosome	2.5nM	8
Rotenone	Complex I	5nM	24/72
CHX	Ribosome	4μM	6
BSO	GCL	10μM	24
NAC	ROS	10μM	72
DFO	Fe2+	100μM	72
S4 Table. Information of chemicals used in this study.
